# Supplementary material for: The Impact of Onchocerciasis Elimination Measures in Africa: A Systematic Review
Source: Trop Med Infect Dis. 2024 Dec 26;10(1):7. doi: 10.3390/tropicalmed10010007 (PMC11768683; doi:10.3390/tropicalmed10010007)
Supplement: Supplementary file 1 [file tropicalmed-10-00007-s001.zip]

Archive with 1 entries (1 files):
- tropicalmed-3327067-supplementary.pdf
